# Supplementary material for: A Leaf-Expressed TERMINAL FLOWER1 Homolog from Coffee with Alternative Splice Forms Alters Flowering and Branching in Arabidopsis
Source: Plants (Basel). 2026 Jul 14;15(14):2162. doi: 10.3390/plants15142162 (PMC13416373; doi:10.3390/plants15142162)
Supplement: Supplementary file 1 [file plants-15-02162-s001.zip]

Archive with 1 entries (1 files):
- plants-4360465-supplementary.pdf
